# Supplementary material for: OsMGD1-Mediated Membrane Lipid Remodeling Improves Salt Tolerance in Rice
Source: Plants (Basel). 2024 May 27;13(11):1474. doi: 10.3390/plants13111474 (PMC11174947; doi:10.3390/plants13111474)
Supplement: Supplementary file 1 [file plants-13-01474-s001.zip]

Archive with 1 entries (1 files):
- plants-2978603-supplementary.pdf
